# Supplementary material for: Benzimidazole-Based Schiff Base Hybrid Scaffolds: A Promising Approach to Develop Multi-Target Drugs for Alzheimer’s Disease
Source: Pharmaceuticals (Basel). 2023 Sep 11;16(9):1278. doi: 10.3390/ph16091278 (PMC10535318; doi:10.3390/ph16091278)
Supplement: Supplementary file 1 [file pharmaceuticals-16-01278-s001.zip]

Archive with 1 entries (1 files):
- pharmaceuticals-2534263-supplementary.pdf
